# Supplementary material for: The Feasibility of Implementing Mainstream Germline Genetic Testing in Routine Cancer Care—A Systematic Review
Source: Cancers (Basel). 2022 Feb 19;14(4):1059. doi: 10.3390/cancers14041059 (PMC8870548; doi:10.3390/cancers14041059)
Supplement: Supplementary file 1 [file cancers-14-01059-s001.zip]

Archive with 3 entries (3 files):
- Supplementary Methods.pdf
- Table S1.pdf
- Table S2.pdf
